# Supplementary material for: Fertility-Related Concerns in Long-Term Survivors of Childhood Cancer: A Canadian Cohort Study
Source: Curr Oncol. 2024 Nov 30;31(12):7603–12. doi: 10.3390/curroncol31120560 (PMC11674506; doi:10.3390/curroncol31120560)
Supplement: Supplementary file 1 [file curroncol-31-00560-s001.zip]

Archive with 1 entries (1 files):
- curroncol-3266372-supplementary.pdf
